# Supplementary material for: Mutation Profiling in Cholangiocarcinoma: Prognostic and Therapeutic Implications
Source: PLoS One. 2014 Dec 23;9(12):e115383. doi: 10.1371/journal.pone.0115383 (PMC4275227; doi:10.1371/journal.pone.0115383)
Supplement: S1 Table — Detailed results of GA's including gene affected, type of alteration, allele frequency or copy number. (XLSX) [file pone.0115383.s001.xlsx]

## Sheet: Sheet 1
Reference
[1] Gene nomenclature used standard Hugo Gene Nomenclature Guidelines [Genomics 79(4):464-470 (2002)]
	INTRAHEPATIC CCA								EXTRAHEPATIC CCA
	Patient No.	GENE[1]	ALTERATION	Copy #/Allele Frequency	Type of CCA				Patient No.	GENE[1]	ALTERATION	Copy #/Allele Frequency	Type of CCA
	1	IDH2	R172W	0.35	Intrahepatic				5	BRCA1	R1835*	0.17	Extrahepatic
		KDR	N793S	0.53						CCND3	V206I	0.02
		MAP2K1	E203K	0.17						FBXW7	R465H	0.2
		PBRM1	splice	0.31						TP53	C135Y	0.24
		TP53	R273C	0.2						ASXL1	G646fs*12	0.15
										CDKN2A	A36fs*17	0.19
	2	CDKN2A	loss	0x	Intrahepatic					MAP3K1	R248*	0.22
		CDKN2B	loss	0x						PTCH1	N97fs*20	0.17
		MCL1	amplification	8x						SMARCA4	P61fs*33	0.15
		PBRM1	loss	0x						TBX3	L498fs*194	0.13
		TSC1	loss	0x						MLH1	loss	0x
		BAP1	truncation	0x
									7	None			Extrahepatic
	3	FGFR2	C382R	0.47	Intrahepatic
		MCL1	amplification	12x					10	ERBB2	S310F	0.2	Extrahepatic
										TP53	G245V	0.16
	4	BRAF	V600E	0.08	Intrahepatic					SMAD4	R361C	0.08
		ARID1A	T286fs*114	0.13						CDKN2A	P81fs*37	0.16
		TSC2	R1032*	0.09						FBXW7	S86*	0.14
	6	KRAS	G12R	0.13	Intrahepatic				12	ERBB2	S310F	0.25	Extrahepatic
		CREBBP	P844fs*126	0.18						ATM	splice	0.06
		FBXW7	G397fs*1	0.2						SMAD4	E161*	0.14
		MLL2	I1521fs*7	0.15
		MLL2	P311fs*32	0.13					20	EGFR	p848l	0.46	Extrahepatic
		SMAD4	T453fs*42	0.16						KRAS	G12V	0.07
		TP53	S260fs*3	0.15						TP53	R273H	0.06
	8	KRAS	G12V	0.13	Intrahepatic				24	CDH5	A353T	0.1	Extrahepatic
		STK11	G163fs*118	0.15						KRAS	G13D	0.07
		MCL1	amplification	6x						TP53	G245C	0.15
		NOTCH4	loss	0x						ARID1A	R1989*	0.14
										FBXW7	L314fs*3	0.08
	9	None			Intrahepatic					MSH2	R406	0.14
	11	GRIN2A	F183I	0.5	Intrahepatic				27	PIK3CA	Q546L	0.09	Extrahepatic
		KRAS	G12D	0.15						TP53	splice	0.17
		SMAD4	Q239fs*25	0.12						CCND1	amplification	13x
		TP53	loss	0X						EGFR	amplification	16x
	13	BAP1	loss	0x	Intrahepatic				29	KRAS	G12C	0.24	Extrahepatic
		CDKN2A	loss	0x						PTEN	E235*	0.13
		PBRM1	loss	0x						PTEN	L325P	0.15
										MDM2	amplification	13x
	14	KRAS	R68S	0.2	Intrahepatic
		ARID2	E74fs*10	0.25					39	ERBB2	Val777Leu		Extrahepatic
		MDM2	amplification	16X						FGFR3	Phe384Leu
										TP53	Arg273His
	15	MCL1	amplification	6x	Intrahepatic
									42	CSF1R	V32G	0.62	Extrahepatic
	16	KRAS	G12A	0.3	Intrahepatic					KRAS	G12C	0.27
		PIK3CA	E545K	0.18						TP53	P278F	0.22
		MCL1	amplification	12x						APC	D1832fs*30	0.21
		MYC	amplification	9x						SMAD4	D52fs*6	0.16
	17	ARID1A	E1780*	0.06	Intrahepatic				44	BAP1	K637*	0.26	Extrahepatic
										PBRM1	W992fs*12	0.22
	18	BRAF	V600E	0.23	Intrahepatic					SETD2	S595*	0.28
		CRBN	T425M	0.51						ERBB2	amplification	10x
		PIK3R1	splice	0.07						CDKN2A	rearrangement
										KDM6A	deletion
	19	IDH1	R132C	0.12	Intrahepatic
		ARID1A	rearrangement						45	ARID2	V926I	0.51	Extrahepatic
										PIK3CA	C378F	0.1
	21	IDH2	R172W	0.16	Intrahepatic					BAP1	E454fs*15	0.11
		KRAS	G12D	0.07
		ARID1A	K1793fs*	0.16					47	NF2	Y244fs*1	0.15	Extrahepatic
										NRAS	Q61K	0.14
	22	NONE			Intrahepatic
									51	ERBB2	S310F	0.16	Extrahepatic
	23	NONE			Intrahepatic					KRAS	G12D	0.19
										TP53	R273H	0.18
	25	KRAS	G12D	0.06	Intrahepatic					EZH2	C548fs*127	0.1
										MSH6	K1358fs*2	0.46
	26				Intrahepatic					MYC	amplification	10x
	28	FBXW7	R505C	0.05	Intrahepatic				53	KRAS	G13D	0.34	Extrahepatic
		KRAS	G12V	0.06						TP53	R213Q	0.41
		TP53	Y220H	0.07						CDKN2A	loss	0x
										CDKN2B	loss	0x
	30	KRAS	G12D	0.22	Intrahepatic
		TP53	E204*	0.19					56	KRAS	G12A	0.02	Extrahepatic
	31	ARID1A	R693*	0.28	Intrahepatic				59	MLH1	K751fs*3	0.48	Extrahepatic
		IDH1	R132C	0.19						MLL2	E3029*	0.37
		PIK3CA	H1047R	0.1
									66	KDM6A	R519*	0.15	Extrahepatic
	32	IDH1	R132C	0.14	Intrahepatic					APC	splice	0.2
		BCR	truncation							NF1	Q1577*	0.26
										NF1	T467fs*3	0.15
	33	EPHA7	R651C	0.79	Intrahepatic					SETD2	K1387fs*6	0.12
		EPHB1	P420fs*28	0.19						BRCA2	loss	0x
		MSH6	P1087fs*5	0.19						CDKN2A	loss	0x
		PIK3CA	H1047R	0.48						SMAD4	loss	0x
		ARID1A	G314fs*49	0.27
		ARID1A	Q1452fs*29	0.32					70	STK11	splice	0.24	Extrahepatic
		CDH1	Q351fs*3	0.37						CDKN2A/B	loss	0x
		MCL1	amplification	8x						ARID2	K1791fs*3	0.15
	34	MSH6	P1087fs*5	0.11	Intrahepatic				75	KRAS	G12C	0.09	Extrahepatic
		TP53	Y220C	0.19						ATM	K1782*	0.15
		WT1	Q296*	0.1						PALB2	Q60fs*7	0.43
		MET	amplification	9x						SMAD4	splice	0.07
		MYC	amplification	9x
		CDK6	amplification	5X
		CCND1	amplification	5X
	35	IDH1	R132C	0.14	Intrahepatic
		PTEN	Q298*	0.17
		TP53	C141F	0.23
		ARID1A	Q2176fs*48	0.3
	36	MCL1	amplification	6x	Intrahepatic
	37	None			Intrahepatic
	38	FGFR2_KIAA1598	fusion		Intrahepatic
	40	ARID1A	S696fs*116	0.25	Intrahepatic
	41	IDH1	R132C	0.14	Intrahepatic
		PBRM1	D83fs*12	0.17
	43	NF1	Y2285fs*5	0.12	Intrahepatic
		TP53	Q38fs*6	0.09
		MYST3	amplification	8x
	46	APC	Y935fs*1	0.21	Intrahepatic
		CSF1R	V32G	0.43
		KRAS	G12S	0.32
		PTEN	R130*	0.36
		SPEN	R1854Q	0.37
		TP53	R342*	0.16
		TP53	R273C	0.3
	48	CBL	A848T	0.18	Intrahepatic
		NOTCH3	R1893*	0.48
		CDKN2A	loss	0x
		CDKN2B	loss	0x
		MDM2	amplification	16x
	49	EGFR	N771_P772insH	0.07	Intrahepatic
		CCND1	amplification	14x
		FGF19	amplification	14x
		FGF3	amplification	14X
		FGF4	amplification	14X
	50	TP53	R282W	0.37	Intrahepatic
		ARID1A	K51fs*52	0.27
		PBRM1	N263fs*20	0.35
	52	IDH2	R172G	0.25	Intrahepatic
	54	None			Intrahepatic
	55	MCL1	amplification	9x	Intrahepatic
		MYC	amplification	13x
		NFKBIA	amplification	8x
	57	IDH1	R132C	0.2	Intrahepatic
		TP53	Q165*	0.02
		PBRM1	Q1522*	0.12
	58	KRAS	G12D	0.12	Intrahepatic
		STK11	splice	0.3
		MYST3	amplification	8x
	60	ATM	S2764fs*4	0.53	Intrahepatic
		CDKN2A	loss	0x
	61	IDH1	R132C	0.09	Intrahepatic
		TP53	R249S	0.11
	62	TP53	T125K	0.27	Intrahepatic
		BRAF	V600E	0.24
		CDKN2A	loss	0x
	63	TP53	G245S	0.03	Intrahepatic
		TP53	R175H	0.05
		TP53	A161T	0.06
		TP53	R282W	0.03
		CDKN2A	D84N	0.04
		ARID1A	P2114fs*21	0.13
		MLH1	L259*	0.11
		BAP1	I586fs*57	0.11
		FGFR2_NOL4 Fusion
	64	TP53	Q317*	0.53	Intrahepatic
		CDH1	S9*	0.22
		CCNE1	amplification	0.16
		ERBB2	amplification	16x
	65	BAP1	P302fs*33	0.35	Intrahepatic
		MYC	amplification	9x
		MYST3	amplification	7x
		FGFR2-PARK2 Fusion
	67	CDKN2A/B	loss	0x	Intrahepatic
		CDK12	T1463fs*30	0.28
	68	KRAS	G12D	0.02	Intrahepatic
	69	TP53	M237I	0.28	Intrahepatic
		ARID1A	splice	0.31
		EPHA3	amplification	7x
		IDH1	R132C	0.25
	71	FBXW7	truncation exon 4		Intrahepatic
		KRAS	G12A	0.37
		CDKN2A	A68T	0.21
		CDKN2A	R80*	0.22
		KDM6A	Q779*	0.21
		VHL	P25L	0.46
	72	PTEN	L320fs*5	0.34	Intrahepatic
		MCL1	amplification	6x
		PIK3R1	N453del	0.42
		STAT4	I387T	0.5
	73	ATM	Q1311*	0.06	Intrahepatic
		MDM2	amplification	12x
		TET2	G935fs*18	0.06
		IDH1	R132S	0.05
		NFKBIA	amplification	10x
	74	CDKN2A/B	loss	0x	Intrahepatic
		RICTOR	amplification	8x
		FGF10	amplification	8x
		IDH1	R132C	0.1
